# Supplementary material for: Expression Profile of Selected Genes Involved in Storage Lipid Synthesis in a Model Oleaginous Yeast Species Yarrowia lipolytica
Source: Int J Mol Sci. 2022 Jan 18;23(3):1041. doi: 10.3390/ijms23031041 (PMC8834811; doi:10.3390/ijms23031041)
Supplement: Supplementary file 1 [file ijms-23-01041-s001.zip]

Archive with 1 entries (1 files):
- ijms-1557126-supplementary.pdf
